# Supplementary material for: Mutations, Genes, and Phenotypes Related to Movement Disorders and Ataxias
Source: Int J Mol Sci. 2022 Oct 6;23(19):11847. doi: 10.3390/ijms231911847 (PMC9570320; doi:10.3390/ijms231911847)
Supplement: Supplementary file 1 [file ijms-23-11847-s001.zip]

Archive with 1 entries (1 files):
- ijms-1927397-supplementary.pdf
